# Supplementary material for: Validity and reliability of the Balance Error Score System (BESS) Thai version in patients with chronic non-specific neck pain
Source: PLoS One. 2024 Mar 28;19(3):e0301386. doi: 10.1371/journal.pone.0301386 (PMC10977775; doi:10.1371/journal.pone.0301386)
Supplement: S1 Data — (XLSX) [file pone.0301386.s001.xlsx]

## Sheet: Data
ID	BESS-TH	SLBT with eyes open	SLBT with eyes closed	Romberg with eyes open	Romberg with eyes closed	Tandem with eyes open	Tandem with eyes closed
1	17	35.33	19.85	30	13.27	30	30
2	12	45	42.64	30	30	30	30
3	15	33	14	30	30	30	30
4	9	45	45	30	30	30	30
5	18	45	20.34	30	30	30	30
6	10	45	16	30	30	30	30
7	14	44	12.53	30	30	30	22.67
8	16	45	14	30	30	30	30
9	18	30.75	9	30	30	30	28.12
10	14	41.2	19.38	30	30	30	30
11	9	43.33	23.43	30	30	30	26.78
12	16	38.67	26.14	30	30	30	30
13	11	43.05	15.39	30	30	30	30
14	18	45	13.25	30	30	30	30
15	15	45	20.51	30	30	30	30
16	13	45	26.62	30	30	30	18.82
17	18	45	19.32	30	30	30	30
18	13	45	16.47	30	30	30	30
19	21	42	11.58	30	30	30	30
20	13	45	23.75	30	30	30	30
21	11	45	13.61	30	30	30	30
22	12	38	12.18	30	30	30	30
23	11	45	11	30	30	30	30
24	20	35	23.86	30	30	30	25.88
25	15	36	29	30	30	30	30
26	4	42	26.69	30	30	30	30
27	11	45	27.75	30	30	30	30
28	21	23.94	10	30	30	30	17.61
29	14	45	17.6	30	30	30	30
30	12	28.5	14.46	30	26.54	30	30
31	24	15.59	6.39	30	30	30	30
32	25	14.6	8.27	30	26.23	21.76	8.33
33	12	30	14.07	30	30	30	30
34	27	40.5	9.29	30	30	30	23.07
35	15	45	19.75	30	30	30	30
36	20	45	21.4	30	30	30	22.4
37	19	10.23	5.12	30	30	25.08	12.81
38	17	45	17.69	30	30	30	26.88
39	15	27.5	22	30	30	30	30
40	28	45	17.12	30	30	30	22.41
41	18	45	9.09	30	30	30	9.84
42	14	45	21.9	30	30	30	30
43	29	23	5.16	30	30	30	9.19
44	22	36.33	8.03	30	30	18.16	6.8
45	16	20.92	2.67	30	30	30	10.09
46	22	25.04	4.37	30	30	30	10.95
47	30	27.33	8.46	30	30	20.21	6.05
48	18	19.67	10	30	30	30	30
49	31	8.54	2.44	30	30	27.89	9.55
50	16	40	26	30	30	30	22.74
51	17	36.33	3.58	30	30	30	30
52	26	37.33	8.38	30	30	30	13.88
53	19	36.67	11.39	30	30	30	28.05
54	32	36	5.15	30	26.31	30	10.06
55	28	35.5	7.59	30	30	24.93	11.95
56	27	39	4.36	30	30	30	30
57	25	27.62	6.34	30	30	30	14.11
58	17	45	24.38	30	30	30	21.79
59	28	43.44	5.02	27.98	30	30	10.11
60	18	45	22.22	30	30	30	22.1
61	13	31.67	6.94	30	30	25.19	12.6
62	8	30	13.87	30	30	30	24.72
63	21	45	18.44	30	30	30	14.8
64	15	31.56	18.56	30	30	22.71	19.78
65	21	41.5	15.58	30	30	30	14.31
66	28	16.49	3.39	30	11.67	21.04	10.11
67	18	23.64	6	30	26.25	30	23.67
68	24	26.33	7.79	30	23.5	15.26	6.25
69	15	26	6	30	30	30	20.37
70	40	9	4.63	21	9.5	30	12.07
71	18	25.5	5.51	30	30	30	30
72	35	24.44	4.89	27.65	23.01	30	12.67
73	21	8.02	3.35	30	16.33	23.7	10.31
74	16	22	10.24	30	19.78	30	13.57
75	22	26	10.44	30	23.15	30	15.15
76	18	34.5	18.5	30	27.89	30	30
77	25	10.01	1.31	30	17.5	30	13.17
78	30	29	3.08	30	22.5	30	11.68
79	35	8.77	2.6	30	30	19.09	9.13
80	35	7.46	6.78	28.76	24.06	17.75	8.17
81	35	23	3.25	30	17.21	16.7	7.94
82	31	19.59	2.6	30	11.12	27.31	12.76
83	26	22	6.77	30	30	30	15.15
84	20	27.5	23.5	30	25.79	30	15.07
85	28	15.74	5.81	30	16.5	30	14.87
86	18	34.67	13.5	30	14.5	30	15.21
87	32	12.12	2.75	29.5	10.23	25.12	11.7
88	22	15.25	3.23	30	18.5	17.79	8.78
89	29	3.85	5.19	30	18.33	14.75	5.12
90	23	33.67	31.67	30	19.23	30	15.34
91	12	30	19.13	30	30	30	14.76
92	38	11.62	2.09	30	30	22.75	9.73
93	16	45	9.25	30	30	30	15.32
94	23	27.68	13.5	30	30	30	15.05
95	16	45	14.44	30	30	30	14.97
96	23	32.5	3.5	30	30	30	14.76
97	18	38.5	5.33	30	20.5	28.89	15.31
98	28	37	2.75	30	30	26.67	9.96
99	27	45	3.67	30	4	30	14.76
100	28	34.33	8.33	30	23.97	26.98	10.14
101	22	18.08	9.57	30	14.52	14.5	7.45
102	18	23.11	15.4	30	15.67	30	15.13
103	33	10.95	1.6	30	10.23	26.88	12.77
104	31	34.5	3.31	30	7.89	18.5	8.75
105	19	42.5	21.75	30	30	30	15.22
106	26	35.5	3.66	30	18.32	22.13	11.13
107	38	21.45	4.69	29.5	17.01	28.5	12.05
108	41	10.67	3.15	29.2	5.5	28.39	9.14
109	31	24	8.81	30	16.5	28.78	14.87
110	38	25.67	1.44	30	12.1	21.09	10.23
111	32	8.04	4.28	30	19.23	28.73	13.57
112	40	13.5	5.03	30	24.31	28.5	10.21
113	29	10.5	2.11	21.5	4	9.66	4.15
114	25	23.95	11.36	30	18.97	28.5	13.78
115	24	27	7.16	27.28	10.23	27.06	13.88
116	17	33.75	2.03	30	30	30	14.77
117	30	13.25	2.71	30	30	12.16	4.97
118	43	4.82	2.68	30	9.78	4.82	1.5
119	22	45	26.91	30	30	30	15.13
120	21	45	4.81	30	30	30	15.21
121	44	18.85	3.1	30	17.12	27.89	9.87
122	30	6.16	3.07	30	30	23.67	7.56
123	34	16.12	7.03	30	30	24.98	11.82
124	10	33.75	12.49	30	13.21	26.15	12.78
125	22	13.5	5.29	30	21.78	21.5	7.15
126	31	23.33	4.4	30	23.97	28.5	9.1
127	33	24	6.88	30	8.21	23.5	8.07
128	46	4.25	1.72	24.1	6.97	26.15	10.97
129	25	23	4.88	30	16.13	29.35	10.14
130	25	14.67	5.27	30	23.42	30	13.69
